# Supplementary material for: Induction of Apoptosis in Human Pancreatic Cancer Stem Cells by the Endoplasmic Reticulum-Targeted Alkylphospholipid Analog Edelfosine and Potentiation by Autophagy Inhibition
Source: Cancers (Basel). 2021 Dec 5;13(23):6124. doi: 10.3390/cancers13236124 (PMC8656492; doi:10.3390/cancers13236124)
Supplement: Supplementary file 1 [file cancers-13-06124-s001.zip]

Archive with 1 entries (1 files):
- cancers-1485504-supplementary.pdf
